# Supplementary material for: Genetic correlations of alcohol consumption and alcohol use disorder with sex hormone levels in females and males
Source: Front Psychiatry. 2025 Jul 22;16:1589688. doi: 10.3389/fpsyt.2025.1589688 (PMC12322815; doi:10.3389/fpsyt.2025.1589688)
Supplement: Supplementary file 1 [file DataSheet1.zip]

Archive with 3 entries (2 files):
- Data Sheet 1/
- Data Sheet 1/Supplementary Methods.docx
- Data Sheet 1/Supplementary Table S1.xlsx
