# Supplementary material for: Genetic correlations of alcohol consumption and alcohol use disorder with sex hormone levels in females and males
Source: Front Psychiatry. 2025 Jul 22;16:1589688. doi: 10.3389/fpsyt.2025.1589688 (PMC12322815; doi:10.3389/fpsyt.2025.1589688)
Supplement: Supplementary file 1 [file DataSheet1.zip › Data Sheet 1/Supplementary Table S1.xlsx]

## Sheet: Sheet1
		SNP Heritability (h2)					Sample Size				Prevalence (Case)
Trait	Cohort Sex	h2	se	95%ci low	95%ci high	SNPs	Cases	Controls	Total	Neffective	Sample	Population	File Name	Author	Year	PubMed
Alcohol Consumption Quantity	All	0.0397	0.003	0.03382	0.04558	1173254			226223				DrinksPerWeek.WithoutUKB.txt.gz	Liu	2019	30643251
Alcohol Dependence	All	0.1021	0.0166	0.069564	0.134636	1174898	11569	34999	46568	34779.5	0.332638	0.159	pgc_alcdep.eur_discovery.aug2018_release.txt.gz	Walters	2018	30482948
Testosterone, Total	Female	0.1621	0.0106	0.141324	0.182876	1183067			230454				GCST90012112_buildGRCh37.tsv.gz	Ruth	2020	32042192
Testosterone, Total	Male	0.2133	0.0309	0.152736	0.273864	1183044			194453				GCST90012113_buildGRCh37.tsv.gz	Ruth	2020	32042192
Testosterone, Bioavailable	Female	0.1668	0.0167	0.134068	0.199532	1183091			188507				GCST90012102_buildGRCh37.tsv.gz	Ruth	2020	32042192
Testosterone, Bioavailable	Male	0.1238	0.0081	0.107924	0.139676	1183066			178782				GCST90012103_buildGRCh37.tsv.gz	Ruth	2020	32042192
Estradiol	Female	0.017	0.0069	0.003476	0.030524	927852	37461	126524	163985	115613	0.32402	0.228442	gwas_females.tsv.gz	Schmitz	2021	34255042
Estradiol	Male	0.1075	0.0231	0.062224	0.152776	927852	13367	134323	147690	48628.8	0.274878	0.0905071	gwas_males.tsv.gz	Schmitz	2021	34255042
SHBG	Female	0.2701	0.0296	0.212084	0.328116	1183042			189473				GCST90012107_buildGRCh37.tsv.gz	Ruth	2020	32042192
SHBG	Male	0.2884	0.0345	0.22078	0.35602	1182986			180726				GCST90012109_buildGRCh37.tsv.gz	Ruth	2020	32042192
SHBG-BMI	Female	0.3027	0.032	0.23998	0.36542	1183027			188908				GCST90012106_buildGRCh37.tsv.gz	Ruth	2020	32042192
SHBG-BMI	Male	0.3151	0.0386	0.239444	0.390756	1182983			180094				GCST90012108_buildGRCh37.tsv.gz	Ruth	2020	32042192
Albumin	All	0.1303	0.0078	0.115012	0.145588	1172317			357968				GCST90013990_buildGRCh38.tsv.gz	Mbatchou	2021	34017140
Table S1: Details on GWAS summary statistics
For this study we used publicly available summary statistics from prior published GWAS on alcohol-use and sex-hormone traits. All GWAS used cohorts of European ancestry, and some these were stratified by sex. We processed these sets of GWAS summary statistics as described in the Methods and the Supplemental Methods. In GWAS on dichotomous traits (alcohol dependence cases versus controls or detect…
